# Supplementary material for: Extracellular loops matter – subcellular location and function of the lysine transporter Lyp1 from Saccharomyces cerevisiae
Source: FEBS J. 2020 Mar 11;287(20):4401–14. doi: 10.1111/febs.15262 (PMC7687128; doi:10.1111/febs.15262)
Supplement: Supplementary file 1 — Fig. S1. Topology and secondary structure prediction of Lyp1. Fig. S2. Multiple sequence alignment of Can1 and Lyp1. Fig. S3. Fluorescence microscopy images of Lyp1 wild‐type and mutants. Table S1. Strains used in this study. Table S2. Plasmids used in this study. Table S3. Summary of experimental observations and conclusions. [file FEBS-287-4401-s001.zip]

Archive with 1 entries (1 files):
- febs15262-sup-0001-Supinfo.pdf
